# Supplementary material for: DNA-RNA Hybrid (R-Loop): From a Unified Picture of the Mammalian Telomere to the Genome-Wide Profile
Source: Cells. 2021 Jun 19;10(6):1556. doi: 10.3390/cells10061556 (PMC8233970; doi:10.3390/cells10061556)
Supplement: Supplementary file 1 [file cells-10-01556-s001.zip]

Archive with 1 entries (1 files):
- cells-1220888-SI.pdf
